# Supplementary material for: Characterization of Extracellular Vesicles from Cell Suspension Cultures of Coffea arabica L
Source: Plants (Basel). 2026 Jan 31;15(3):439. doi: 10.3390/plants15030439 (PMC12899826; doi:10.3390/plants15030439)
Supplement: Supplementary file 1 [file plants-15-00439-s001.zip]

Archive with 1 entries (1 files):
- plants-4028364-supplementary.pdf
